# Supplementary material for: O-methylated N-glycans Distinguish Mosses from Vascular Plants
Source: Biomolecules. 2022 Jan 15;12(1):136. doi: 10.3390/biom12010136 (PMC8773788; doi:10.3390/biom12010136)
Supplement: Supplementary file 1 [file biomolecules-12-00136-s001.zip]

Archive with 1 entries (1 files):
- biomolecules-1530299-supplementary.pdf
